# Supplementary material for: Severe Acute Myocarditis after the Third (Booster) Dose of mRNA COVID-19 Vaccination
Source: Vaccines (Basel). 2022 Apr 8;10(4):575. doi: 10.3390/vaccines10040575 (PMC9024648; doi:10.3390/vaccines10040575)
Supplement: Supplementary file 1 [file vaccines-10-00575-s001.zip]

Archive with 1 entries (1 files):
- vaccines-1649235-supplementary.pdf
